# Supplementary material for: Structure and Assembly of the Proteus mirabilis Flagellar Motor by Cryo-Electron Tomography
Source: Int J Mol Sci. 2023 May 5;24(9):8292. doi: 10.3390/ijms24098292 (PMC10179241; doi:10.3390/ijms24098292)
Supplement: Supplementary file 1 [file ijms-24-08292-s001.zip]

Archive with 4 entries (4 files):
- ijms-2337003 movie legend.pdf
- ijms-2337003-figure.pdf
- MovieS1.mov
- MovieS2.mov
